# Supplementary material for: Comparative Analysis of the Gut Microbiota of Mandarin Fish (Siniperca chuatsi) Feeding on Compound Diets and Live Baits
Source: Front Genet. 2022 May 18;13:797420. doi: 10.3389/fgene.2022.797420 (PMC9158118; doi:10.3389/fgene.2022.797420)
Supplement: Supplementary file 1 [file Table2.XLSX]

## Sheet: Sheet1
Number	Culture-cycle	Weight	Feed
Fl1	9 months	767	Compound diet
Fl2		806
Fl3		822
Fl4		719
Fl5		835
Fl6		825
Fs1		349
Fs2		345
Fs3		316
Fs4		336
Fs5		334
Fs6		348
B1	7 months	246	Live Cirrhinus molitorella fry
B2		538
B3		537
B4		563
B5		255
B6		500
