# Supplementary material for: Comparative Analysis of the Gut Microbiota of Mandarin Fish (Siniperca chuatsi) Feeding on Compound Diets and Live Baits
Source: Front Genet. 2022 May 18;13:797420. doi: 10.3389/fgene.2022.797420 (PMC9158118; doi:10.3389/fgene.2022.797420)
Supplement: Supplementary file 2 [file Table3.XLSX]

## Sheet: Sheet1
Group	Total effective Tags	OTUs	ACE	Chao1	Simpson
Fl	387396	1260	440.04±50.35a	416.03±52.53a	0.70±0.05a
Fs	365122	708	362.89±35.60ab	373.57±29.40a	0.82±0.09a
B	387509	503	313.38±30.87b	305.55±30.80b	0.54±0.09b
WF	185900	1411	926.07±116.18a	913.12±116.36a	0.97±0.01a
WB	192001	1817	1196.81±14.12a	1178.72±10.55a	0.97±0.01a
