# Supplementary material for: Comparative Analysis of the Gut Microbiota of Mandarin Fish (Siniperca chuatsi) Feeding on Compound Diets and Live Baits
Source: Front Genet. 2022 May 18;13:797420. doi: 10.3389/fgene.2022.797420 (PMC9158118; doi:10.3389/fgene.2022.797420)
Supplement: Supplementary file 3 [file Table6.XLSX]

## Sheet: Sheet1
Taxonomy	F	WF					Taxonomy	B	WB
Lactococcus_garvieae	0.041863	1.4e-05	Lactobacillus_reuteri	0.000773	0.003944		Herbaspirillum_huttiense	0.18418	7.1e-05	Brevundimonas_bullata	0.001873	5.7e-05
Methylobacterium_brachiatum	0.12391	0.000291	Absiella_dolichum	0.000966	0		Plesiomonas_shigelloides	0.1532	0.000752	Streptococcus_pneumoniae	0.000192	0.003135
Klebsiella_aerogenes	0.016987	0.000206	Lactobacillus_murinus	0.001	0.000248		Methylobacterium_brachiatum	0.085371	0.000121	Escherichia_coli	0.002149	2.1e-05
Herbaspirillum_huttiense	0.076563	0.000113	Bacteroides_massiliensis	0.000764	0		Limnohabitans_sp_103DPR2	0.000149	0.149526	Exiguobacterium_sp_ZWU0009	0.000922	4.3e-05
Escherichia_coli	0.013623	0	Lolium_perenne	0	0.003078		Acinetobacter_sp_CIP_53.82	0.003029	0	Deinococcus_ficus	0.000802	4.3e-05
Limnohabitans_sp_103DPR2	0.000587	0.100511	Brevundimonas_bullata	0.002814	5e-05		Aeromonas_veronii	0.004408	0.001702	Nannochloropsis_gaditana	0	0.003596
Plesiomonas_shigelloides	0.013782	0.001702	Bifidobacterium_breve	0.000711	0		Moraxella_catarrhalis	0.001702	0.009285	Pararheinheimera_chironomi	0.000667	0.000106
Kosakonia_cowanii	0.007028	0.000596	Stenotrophomonas_maltophilia	0.001488	7e-06		Corynebacterium_accolens	0.001965	0.000518	Candidatus_Planktophila_versatilis	7e-06	0.002639
Bacteroides_plebeius	0.005343	0	Anaerostipes_hadrus	0.000594	0		Lactococcus_garvieae	0.00272	0	Mycobacterium_sp	0	0.002483
Faecalibacterium_prausnitzii	0.003467	5.7e-05	Serratia_marcescens	0.00188	0.000106		Populus_alba	0.00172	0.000128	Vogesella_fluminis	0	0.002447
Bacteroides_dorei	0.003254	0	Bacillus_anthracis	0.000945	0		Acinetobacter_johnsonii	0.002132	0.000135	Devosia_riboflavina	0.000755	6.4e-05
Lactobacillus_johnsonii	0.002186	0.00344	Corynebacterium_propinquum	0	0.003149		Flavobacterium_glycines	0	0.008888	Serratia_marcescens	0.00056	8.5e-05
Candidatus_Planktophila_versatilis	0	0.019173	Pediococcus_acidilactici	0	0.001823		Neisseria_mucosa	0.000103	0.002908	Bacillus_anthracis	0.000411	0
Anaerotignum_lactatifermentans	0.001655	0	Acinetobacter_johnsonii	0.002094	0.000617		Corynebacterium_propinquum	0.001355	0.000454	Rhodococcus_fascians	0.000319	0
Lactobacillus_plantarum	0	0.005859	Corynebacterium_accolens	0	0.002851		Staphylococcus_caprae	0.00139	0.00127	Haemophilus_parainfluenzae	8.5e-05	0.00095
Bacteroides_ovatus	0.001232	0	Lactococcus_lactis	0.00064	0		Lactobacillus_murinus	0.001394	0	Cutibacterium_acnes	0.000206	0.000823
Moraxella_catarrhalis	0	0.008696	Pseudomonas_balearica	0.000802	0		Acinetobacter_lwoffii	0.002415	0.000163	Rothia_aeria	1.4e-05	0.000624
Aeromonas_veronii	0.003213	0.007739	Others	0.669836	0.835727		Delftia_tsuruhatensis	9.6e-05	0.006852	Others	0.543709	0.800112
Taxonomy	Fl	WF					Taxonomy	Fs	WF
Lactococcus_garvieae	0.0822	0	Pediococcus_acidilactici	0	0.0018		Methylobacterium_brachiatum	0.1331	0.0003	Bacteroides_massiliensis	0.0015	0
Methylobacterium_brachiatum	0.1147	0.0003	Corynebacterium_accolens	0	0.0029		Herbaspirillum_huttiense	0.0619	0.0001	Lolium_perenne	0	0.0031
Klebsiella_aerogenes	0.033	0.0002	Lactococcus_lactis	0.001	0		Escherichia_coli	0.0251	0	Brevundimonas_bullata	0.0033	0.0001
Herbaspirillum_huttiense	0.0912	0.0001	Pseudomonas_balearica	0.0011	0		Limnohabitans_sp_103DPR2	0.0012	0.1005	Bifidobacterium_breve	0.0014	0
Limnohabitans_sp_103DPR2	0	0.1005	Escherichia_coli	0.0021	0		Bacteroides_plebeius	0.0106	0	Stenotrophomonas_maltophilia	0.0024	0
Plesiomonas_shigelloides	0.0188	0.0017	Bacteroides_dorei	0.0011	0		Faecalibacterium_prausnitzii	0.0069	0.0001	Anaerostipes_hadrus	0.0012	0
Kosakonia_cowanii	0.0125	0.0006	Acinetobacter_lwoffii	0.0017	0.0002		Bacteroides_dorei	0.0055	0	Serratia_marcescens	0.0014	0.0001
Candidatus_Planktophila_versatilis	0	0.0192	Acinetobacter_johnsonii	0.0015	0.0006		Lactobacillus_johnsonii	0.0043	0.0034	Bacillus_anthracis	0.0018	0
Lactobacillus_plantarum	0	0.0059	Streptococcus_pneumoniae	0.0001	0.0015		Candidatus_Planktophila_versatilis	0	0.0192	Corynebacterium_propinquum	0	0.0031
Moraxella_catarrhalis	0	0.0087	Staphylococcus_caprae	0	0.0017		Plesiomonas_shigelloides	0.0088	0.0017	Kosakonia_cowanii	0.0015	0.0006
Aeromonas_veronii	0.0027	0.0077	Vogesella_fluminis	0	0.0024		Anaerotignum_lactatifermentans	0.0033	0	Pediococcus_acidilactici	0	0.0018
Lactobacillus_reuteri	0.0001	0.0039	mixed_culture_isolate_koll13	0.0005	0		Lactobacillus_plantarum	0	0.0059	Corynebacterium_accolens	0	0.0029
Lactobacillus_johnsonii	0.0001	0.0034	Stenotrophomonas_maltophilia	0.0005	0		Bacteroides_ovatus	0.0025	0	Acinetobacter_johnsonii	0.0027	0.0006
Lolium_perenne	0	0.0031	Roseomonas_ludipueritiae	0.0004	0		Moraxella_catarrhalis	0	0.0087	Pararheinheimera_chironomi	0.0015	0.0001
Corynebacterium_propinquum	0	0.0031	Lactobacillus_amylovorus	0	0.0007		Lactobacillus_reuteri	0.0015	0.0039	denitrifying_bacterium_enrichment_culture_clone_NOB_2_E8	0.0008	0
Serratia_marcescens	0.0024	0.0001	Sphingobacterium_faecium	0.0005	0		Absiella_dolichum	0.0019	0	Lactococcus_garvieae	0.0016	0
Brevundimonas_bullata	0.0024	0.0001	Nitrospira_bacterium_SG8_3	0.0003	0		Lactobacillus_murinus	0.002	0.0003	Klebsiella_aerogenes	0.0009	0.0002
Delftia_tsuruhatensis	0.0004	0.001	Others	0.6286	0.8284		Aeromonas_veronii	0.0038	0.0077	Others	0.7058	0.8356
