# Supplementary material for: Comparative Analysis of the Gut Microbiota of Mandarin Fish (Siniperca chuatsi) Feeding on Compound Diets and Live Baits
Source: Front Genet. 2022 May 18;13:797420. doi: 10.3389/fgene.2022.797420 (PMC9158118; doi:10.3389/fgene.2022.797420)
Supplement: Supplementary file 4 [file Table4.XLSX]

## Sheet: Sheet1
The relative abundance of the microbial community in the intestinal tract of S.chuatsi and water（%）
phylum Group	Fl	Fs	B	WF	WB
Proteobacteria	57.81	49.28	69.45	52.36	52.28
Fusobacteriota	24.17	27.58	18.7	1.71	0.38
Firmicutes	13.25	9.77	5.26	3.14	1.22
Bacteroidota	0.74	6.17	0.42	7.98	8.05
Actinobacteriota	0.38	2.21	2.44	11.68	14.94
Cyanobacteria	0.3	0.28	1.42	3.2	4.46
Verrucomicrobiota	0.36	0.43	0.39	3.14	2.18
Chloroflexi	0	0	0	2.72	0.42
kapabacteria	0	0	0	1.79	1.28
