# Supplementary material for: Comparative Analysis of the Gut Microbiota of Mandarin Fish (Siniperca chuatsi) Feeding on Compound Diets and Live Baits
Source: Front Genet. 2022 May 18;13:797420. doi: 10.3389/fgene.2022.797420 (PMC9158118; doi:10.3389/fgene.2022.797420)
Supplement: Supplementary file 5 [file Table1.XLSX]

## Sheet: Sheet1
Feed ingredients of the compound diet (%)
Crude protein	≥50.0
Crude fat	≥5.0
Crude fibre	≤6.0
Crude ash	≤24.0
Total phosphorus	≥1.0
Lysine	≥2.4
Water content	≤12.0
